# Supplementary material for: Carbon Biogeochemistry of the Estuaries Adjoining the Indian Sundarbans Mangrove Ecosystem: A Review
Source: Life (Basel). 2023 Mar 23;13(4):863. doi: 10.3390/life13040863 (PMC10141991; doi:10.3390/life13040863)
Supplement: Supplementary file 1 [file life-13-00863-s001.zip]

Archive with 1 entries (1 files):
- life-2209708-supplementary.pdf
